# Supplementary material for: Implementation Insights from the PEACE Pathway Across UK Eating Disorder Services
Source: Nutrients. 2025 Apr 30;17(9):1532. doi: 10.3390/nu17091532 (PMC12073639; doi:10.3390/nu17091532)
Supplement: Supplementary file 1 [file nutrients-17-01532-s001.zip]

Archive with 1 entries (1 files):
- nutrients-3604212-supplementary.pdf
